# Supplementary material for: Recent Nitrogen Storage and Accumulation Rates in Mangrove Soils Exceed Historic Rates in the Urbanized San Juan Bay Estuary (Puerto Rico, United States)
Source: Front For Glob Change. Author manuscript; Available in PMC 2022 Nov 12. (PMC8765364; doi:10.3389/ffgc.2021.765896)
Supplement: Supplement2 [file NIHMS1764654-supplement-Supplement2.xlsx]

## Sheet: Supplementary Table 1
Data/Parameters for N Flow Analysis from food in the San Juan Bay Estuary					fMangrove site 500 m buffer
Parameter #	Parameter	*US data	Unit	Method / Source	MPE	MPW	PIN	SJL	TORR
	Population
1	Total		people	Spatial analysis/aUS Census (2017)	4302.55	3953.28	36.353	1729.25	517.44
2	Occupied households		households	Spatial analysis/aUS Census (2017)	1864.62	1671.43	10.6187	707.543	209.932
	Food - Nutrients
3	average weight of food consumed annually	*	kg/person/year	bcUSDA ERS (2015,2016)	286.16	286.16	286.16	286.16	286.16
4	Percent imported to the island		%	dComas-Pagan (2009)	0.8235	0.8235	0.8235	0.8235	0.8235
5	Percent locally grown		%	dComas-Pagan (2009)	0.1765	0.1765	0.1765	0.1765	0.1765
6	Total available food by weight (per area)		kg/year	Parameter 1 x 3	1.23122e+06	1.13127e+06	10402.8	494843	148071
7	of that, amount imported		kg/year	Parameter 6 x 4	1.01391e+06	931602	8566.68	407503	121936
8	of that, amount produced locally		kg/year	Parameter 6 x 5	217310	199669	1836.09	87339.8	26134.5
9	Average N content of diet (%)	*	%	bcUSDA ERS (2015,2016)	0.0244898	0.0244898	0.0244898	0.0244898	0.0241951
10	Total N in diet		kg/year	Parameter 6 x 9	30152.3	27704.6	254.762	12118.6	3582.59
11	Average % food waste	*	%	bcUSDA ERS (2015,2016)	0.37975	0.37975	0.37975	0.37975	0.394
12	Average composting rate		%	eMelendez-Ackerman (2016)	0.055	0.055	0.055	0.055	0.055
13	N in household solid waste from food		kg/year	Parameter 10 x 11	11450.3	10520.8	96.7458	4602.04	1411.54
14	N in compost		kg/year	Parameter 10 x 12	629.768	578.645	5.32102	253.112	77.6347
15	N in municipal solid waste from food		kg/year	Parameter 13 - 14	10820.6	9942.17	91.4247	4348.93	1333.91
16	N in wastewater from food		kg/year	Parameter 10 - 13	18702	17183.8	158.016	7516.57	2171.05
	Sources
a	U.S. Census. (2017). 2017 5-yr ACS. Retrieved from: https://factfinder.census.gov/
b	U.S. Department of Agriculture Economic Research Service. (2015). Food Availability (Per Capita) Data System, Archived Nutrient Availability Table - Nutrients (food energy, nutrients, and dietary components). Retrieved from ers.usda.gov/data-products/food-availability-per-capita-data-system/food-availability-per-capita-data-system/#Nutrient%20Availability.
c	U.S. Department of Agriculture Economic Research Service. (2016). Food Availability (Per Capita) Data System. Retrieved 8/25/2016 http://www.ers.usda.gov/data-products/food-availability-%28per-capita%29-data-system/.aspx#26705
d	Comas-Pagan, M. (2009). Vulnerabilidad de las cadenas de suministros, el cambio climático y el desarrollo de estrategias de adaptación: El caso de las cadenas de suministros de alimentos de Puerto Rico. Master's Thesis (in Spanish). (PhD), University of Puerto Rico, Rio Piedras Campus, San Juan, PR.
e	Meléndez-Ackerman, E., Nytch, C., Santiago-Acevedo, L., Verdejo-Ortiz, J., Santiago-Bartolomei, R., Ramos-Santiago, L., & Muñoz-Erickson, T. (2016). Synthesis of Household Yard Area Dynamics in the City of San Juan Using Multi-Scalar Social-Ecological Perspectives. Sustainability, 8(5), 481. doi:10.3390/su8050481
f	Mangrove sites included: Martin Peña West (MPW); Martin Peña East (MPE); San José Lagoon (SJL); La Torrecilla Lagoon (Torr); Piñones Forest (Pin).
